# Supplementary material for: Adherence to the Mediterranean Diet and Incidence of Pre-Frailty and Frailty in Community-Dwelling Adults 70+: The 3-Year DO-HEALTH Study
Source: Nutrients. 2022 Oct 6;14(19):4145. doi: 10.3390/nu14194145 (PMC9573135; doi:10.3390/nu14194145)
Supplement: Supplementary file 1 [file nutrients-14-04145-s001.zip]

Archive with 1 entries (1 files):
- nutrients-1951456-supplementary.pdf
